# Supplementary material for: Genome-wide analysis of Streptococcus pneumoniae serogroup 19 in the decade after the introduction of pneumococcal conjugate vaccines in Australia
Source: Sci Rep. 2018 Nov 16;8:16969. doi: 10.1038/s41598-018-35270-1 (PMC6240094; doi:10.1038/s41598-018-35270-1)
Supplement: Supplementary file 1 — Supplemental Table 1 [file 41598_2018_35270_MOESM1_ESM.xlsx]

## Sheet: Sheet1
ID	ENA accession	BAPS clusterID	Serotype	year	Resistance	Isolate source	isolate country of origin	PCV-7 (no. of doses)	PCV-13 (no. of doses)	PPV-23	co-morbidities (y or N)	VF (y or N)	ST	aroE	gdh	gki	recP	spi	xpt	ddl	# contigs (>= 1000 bp)	# contigs (>= 5000 bp)	# contigs (>= 10000 bp)	# contigs (>= 25000 bp)	# contigs (>= 50000 bp)	Total length (>= 1000 bp)	Total length (>= 5000 bp)	Total length (>= 10000 bp)	Total length (>= 25000 bp)	Total length (>= 50000 bp)	# contigs	Largest contig	Total length	GC (%)	N50	N75	L50	L75	# N's per 100 kbp
1	ERS2708405	11	19F	2004	R	IPD	Australia	0	0	0	N	N	320	4	16	19	15	6	20	1	63	53	44	26	13	2043837	2022952	1961071	1635431	1179805	72	218674	2050071	39.67	58854	32393	11	23	0
2	ERS2708406	4	19F	2004	S	IPD	Australia	0	0	0	N	N	309	8	10	2	5	9	48	6	79	62	52	32	12	2061638	2019760	1950835	1617339	923373	89	103913	2068352	39.55	41376	26232	15	30	0
3	ERS2708407	4	19F	2004	S	IPD	Australia	0	0	0	N	N	309	8	10	2	5	9	48	6	76	61	50	31	10	2095954	2062374	1983965	1666408	929570	86	300071	2102942	39.55	45798	27591	13	28	0
4	ERS2708408	10	19F	2004	S	IPD	Australia	0	0	0	N	N	162	7	11	10	1	6	8	14	76	58	50	30	17	2094769	2058726	1998617	1648739	1183663	84	115800	2099953	39.52	56231	25826	15	28	0
5	ERS2708409	2	19F	2004	S	IPD	Australia	N/A	N/A	0	N/A	N	66	2	8	2	4	6	1	1	60	47	40	27	12	2015769	1993633	1949029	1736553	1178543	71	192697	2023234	39.65	69764	37425	10	20	0
6	ERS2708410	3	19F	2004	S	IPD	Australia	0	0	0	N	N	-	1	477	4	5	9	3	6	73	55	50	31	14	2097755	2061721	2030015	1721477	1114273	87	157759	2106918	39.65	53725	30378	13	26	0
7	ERS2708411	10	19F	2004	S	IPD	Australia	1	0	0	N	N	162	7	11	10	1	6	8	14	63	50	42	24	15	2086388	2054727	1999964	1682000	1382047	69	205206	2090258	39.55	74170	31028	10	21	0
8	ERS2708412	7	19A	2004	I	IPD	Australia	N/A	N/A	0	N/A	N/A	876	8	13	14	4	6	4	14	71	52	42	31	13	2071292	2025882	1960019	1757485	1099138	81	118837	2078392	39.57	61181	33001	12	25	0
9	ERS2708413	7	19A	2004	I	IPD	Australia	0	0	0	N	N	1756	8	20	14	4	17	4	14	74	55	47	29	15	2128570	2091128	2029749	1707785	1233722	81	130877	2133493	39.58	60213	31128	13	25	0
10	ERS2708414	7	19A	2004	I	IPD	Australia	0	0	0	N	N	199	8	13	14	4	17	4	14	62	46	37	28	14	2059088	2023817	1965537	1813869	1327764	69	164490	2063451	39.57	81994	33689	9	20	0
11	ERS2708415	2	19A	2004	I	IPD	Australia	0	0	0	N	N	66	2	8	2	4	6	1	1	53	43	39	28	13	2016627	2000249	1974095	1796648	1244907	65	192721	2024493	39.64	68437	39028	10	19	0
12	ERS2708416	1	19A	2004	I	IPD	Australia	0	0	0	Y	N	81	4	4	2	4	4	1	1	61	48	41	29	13	2122345	2100054	2049619	1856234	1267392	66	175108	2125433	39.44	72068	39313	10	21	0
13	ERS2708417	3	19A	2004	S	IPD	Australia	0	0	0	N/A	N	1201	1	5	1	12	17	3	8	77	56	47	29	12	2061746	2017984	1952231	1641127	1035884	303	129458	2196610	40.9	41801	24943	14	30	0
14	ERS2708418	7	19A	2008	S	IPD	Australia	3	0	0	N	N	416	1	13	14	4	17	51	14	52	43	36	27	15	2022947	2005266	1954973	1819605	1390934	57	283733	2026499	39.73	68845	42009	9	18	0
15	ERS2708419	2	19F	2008	S	IPD	Australia	3	0	0	N	Y	66	2	8	2	4	6	1	1	46	40	34	24	12	2016181	2005493	1966989	1788608	1309363	55	192649	2021778	39.64	81096	45250	8	17	0
16	ERS2708420	11	19A	2008	MDR	IPD	Australia	3	0	0	N	N	320	4	16	19	15	6	20	1	59	45	40	24	12	2033636	2005730	1972726	1688283	1266972	66	319662	2038478	39.75	69053	33884	9	19	0
17	ERS2708421	7	19A	2008	I	IPD	Australia	3	0	0	N	N	1756	8	20	14	4	17	4	14	67	49	40	28	13	2123208	2080027	2017616	1802339	1273907	78	176461	2131176	39.61	60213	33254	10	22	0
18	ERS2708422	2	19F	2008	S	IPD	Australia	3	0	0	N	Y	66	2	8	2	4	6	1	1	55	45	39	28	13	2016443	1997824	1958689	1788445	1222422	63	193287	2021222	39.65	69773	37738	10	20	0
19	ERS2708423	7	19A	2008	S	IPD	Australia	2	0	0	N	N	199	8	13	14	4	17	4	14	58	45	37	26	14	2040276	2013574	1959193	1778765	1359845	66	176357	2045571	39.59	69806	36631	9	19	0
20	ERS2708424	8	19A	2008	I	IPD	Australia	3	0	0	N	N	63	2	5	36	12	17	21	14	72	59	49	30	14	2083131	2059566	1988658	1664325	1055575	82	118255	2090573	39.59	51070	33801	14	27	0
21	ERS2708425	8	19A	2008	I	IPD	Australia	3	0	0	N	N	63	2	5	36	12	17	21	14	76	60	52	33	13	2063756	2036509	1979688	1657876	937253	84	117892	2068595	39.55	43117	29007	16	30	0
22	ERS2708426	7	19A	2008	I	IPD	Australia	1	0	0	N	N	199	8	13	14	4	17	4	14	67	55	44	28	12	2089792	2065038	1989342	1736902	1165100	75	182807	2094928	39.58	65509	32775	10	23	0
23	ERS2708427	8	19A	2008	I	IPD	Australia	3	0	0	N	N	63	2	5	36	12	17	21	14	71	58	50	29	13	2084897	2062467	2006986	1645529	1052222	80	119750	2091312	39.58	51064	29843	13	27	0
24	ERS2708428	11	19F	2008	MDR	IPD	Australia	3	0	0	N	Y	-	4	16	19	15	6	20	~715	61	51	44	26	14	2047672	2026565	1976609	1641711	1208042	68	187054	2052576	39.67	60119	33884	11	23	0
25	ERS2708429	7	19A	2008	I	IPD	Australia	3	0	0	N	N	199	8	13	14	4	17	4	14	65	53	47	29	14	2086074	2061131	2021590	1712829	1206576	76	131539	2094201	39.59	60203	30701	12	24	0
26	ERS2708430	3	19A	2008	S	IPD	Australia	3	0	0	N	N	1201	1	5	1	12	17	3	8	79	56	47	30	12	2031664	1987440	1916928	1633265	973813	88	129645	2037174	39.66	48882	29319	13	27	0
27	ERS2708431	3	19A	2008	S	IPD	Australia	3	0	0	N	N	1201	1	5	1	12	17	3	8	73	53	45	29	14	2032552	1994872	1935934	1655427	1122698	82	130929	2038301	39.65	58765	31282	13	25	0
28	ERS2708432	7	19A	2008	I	IPD	Australia	3	0	0	N	N	199	8	13	14	4	17	4	14	69	56	47	29	13	2096588	2071192	2007653	1699870	1133231	76	183796	2102236	39.58	57386	28461	12	25	0
29	ERS2708433	8	19A	2008	I	IPD	Australia	3	0	0	N	N	63	2	5	36	12	17	21	14	75	61	53	31	13	2135122	2108199	2051754	1671147	993007	91	118103	2146449	39.56	48456	29843	15	29	0
30	ERS2708434	7	19A	2008	I	IPD	Australia	3	0	0	N	N	199	8	13	14	4	17	4	14	78	59	50	30	15	2126945	2090894	2030695	1720857	1195509	88	129081	2134457	39.57	53763	30149	13	26	0
31	ERS2708435	8	19A	2008	I	IPD	Australia	3	0	0	N	N	63	2	5	36	12	17	21	14	70	56	50	28	13	2086461	2062382	2019455	1655818	1093285	77	169929	2091526	39.58	51069	30092	13	25	0
32	ERS2708436	7	19A	2008	I	IPD	Australia	3	0	0	N	N	649	8	13	1	4	6	4	14	64	49	42	27	14	2042055	2010563	1966075	1721975	1283950	69	150232	2045606	39.57	69213	33409	10	21	0
33	ERS2708437	7	19A	2008	I	IPD	Australia	3	0	0	N	N	876	8	13	14	4	6	4	14	62	50	41	25	14	2073394	2045470	1981641	1714394	1333711	67	166697	2077595	39.6	68674	33037	10	20	0
34	ERS2708438	8	19A	2008	I	IPD	Australia	3	0	0	N	N	63	2	5	36	12	17	21	14	74	59	52	31	11	2079328	2047311	1999317	1637753	875709	115	118339	2103948	39.74	45319	29843	15	29	0
35	ERS2708439	9	19A	2008	I	IPD	Australia	3	0	0	N	N	277	7	13	8	6	6	12	8	55	40	37	27	16	2137000	2096779	2074957	1906290	1509278	68	293964	2145315	39.66	69088	43680	10	19	0
36	ERS2708440	11	19F	2008	MDR	IPD	Australia	Not vaccinated	0	0	N	N	320	4	16	19	15	6	20	1	62	49	42	26	15	2047979	2016279	1965447	1680322	1288483	68	206135	2051914	39.67	63826	32710	11	22	0
37	ERS2708441	8	19A	2008	I	IPD	Australia	3	0	0	N	N	63	2	5	36	12	17	21	14	71	58	47	28	14	2081559	2052655	1974626	1642145	1114699	81	154531	2088304	39.57	51236	31351	13	26	0
38	ERS2708442	9	19A	2008	I	IPD	Australia	3	0	0	N	N	63	2	5	36	12	17	21	14	78	63	50	29	13	2076378	2044227	1947326	1596859	989832	86	109143	2082460	39.57	47301	30146	15	28	0
39	ERS2708443	1	19A	2008	S	IPD	Australia	2	0	0	N	N	2417	7	13	1	1	14	28	31	77	61	53	33	14	2105106	2067524	2020374	1677867	1010022	89	122566	2113648	39.57	45342	28154	16	30	0
40	ERS2708444	7	19A	2008	S	IPD	Australia	3	0	0	N	N	199	8	13	14	4	17	4	14	52	43	35	23	14	2038348	2014987	1959891	1749224	1418346	61	176357	2044419	39.59	81776	45422	8	17	0
41	ERS2708445	8	19A	2008	I	IPD	Australia	2	0	0	N	N	63	2	5	36	12	17	21	14	74	59	50	31	13	2085022	2054762	1990472	1656875	979989	79	109233	2088764	39.57	45275	31076	15	28	0
42	ERS2708446	7	19A	2008	S	IPD	Australia	3	0	0	N	N	876	8	13	14	4	6	4	14	59	46	38	25	11	2040115	2005678	1946972	1728396	1238080	62	209510	2042048	39.56	80249	33254	8	19	0
43	ERS2708447	2	19A	2008	S	IPD	Australia	Not vaccinated	0	0	N	N	66	2	8	2	4	6	1	1	41	36	31	24	13	2016931	2006157	1974460	1865074	1456402	48	274624	2021363	39.65	84054	48966	7	15	0
44	ERS2708448	11	19A	2008	MDR	IPD	Australia	3	0	0	N	N	320	4	16	19	15	6	20	1	46	39	36	25	14	2033374	2019219	2000584	1799596	1407230	53	339849	2038188	39.75	69057	38945	8	17	0
45	ERS2708449	1	19A	2008	S	IPD	Australia	3	0	0	N	N	2417	7	13	1	1	14	28	31	72	59	50	33	15	2067872	2035981	1981429	1703383	1085460	83	122477	2075395	39.55	52735	28182	15	28	0
46	ERS2708450	3	19A	2008	S	IPD	Australia	3	0	0	N	N	1201	1	5	1	12	17	3	8	75	54	45	28	15	2078467	2032356	1966033	1678382	1213930	85	228784	2085361	39.63	58765	32281	12	25	0
47	ERS2708451	11	19A	2008	MDR	IPD	Australia	3	0	0	N	N	320	4	16	19	15	6	20	1	56	48	40	25	15	2027658	2009069	1945980	1692146	1351624	64	360768	2033162	39.75	60889	33884	10	20	0
48	ERS2708452	9	19A	2008	I	IPD	Australia	3	0	0	N	N	2345	2	13	8	6	25	6	14	62	48	38	24	16	2078035	2045184	1975546	1686490	1401024	82	163643	2090934	39.71	63933	32478	10	21	0
49	ERR044858	1	19F	2001-2011	N/A	Carriage	UK	Please see original publication Gladston, RA et al. Vaccines 33. 2015-2021 (2015)
50	ERR044868	10	19f	2001-2011	N/A	Carriage	UK	Please see original publication Gladston, RA et al. Vaccines 33. 2015-2021 (2015)
51	ERR044898	1	19F	2001-2011	N/A	Carriage	UK	Please see original publication Gladston, RA et al. Vaccines 33. 2015-2021 (2015)
52	ERR044902	4	19F	2001-2011	N/A	Carriage	UK	Please see original publication Gladston, RA et al. Vaccines 33. 2015-2021 (2015)
53	ERR044907	7	19A	2001-2011	N/A	Carriage	UK	Please see original publication Gladston, RA et al. Vaccines 33. 2015-2021 (2015)
54	ERR044914	1	19A	2001-2011	N/A	Carriage	UK	Please see original publication Gladston, RA et al. Vaccines 33. 2015-2021 (2015)
55	ERR044915	10	19F	2001-2011	N/A	Carriage	UK	Please see original publication Gladston, RA et al. Vaccines 33. 2015-2021 (2015)
56	ERR044923	10	19F	2001-2011	N/A	Carriage	UK	Please see original publication Gladston, RA et al. Vaccines 33. 2015-2021 (2015)
57	ERR044933	5	19F	2001-2011	N/A	Carriage	UK	Please see original publication Gladston, RA et al. Vaccines 33. 2015-2021 (2015)
58	ERR044934	7	19A	2001-2011	N/A	Carriage	UK	Please see original publication Gladston, RA et al. Vaccines 33. 2015-2021 (2015)
59	ERR044935	7	19A	2001-2011	N/A	Carriage	UK	Please see original publication Gladston, RA et al. Vaccines 33. 2015-2021 (2015)
60	ERR044938	10	19F	2001-2011	N/A	Carriage	UK	Please see original publication Gladston, RA et al. Vaccines 33. 2015-2021 (2015)
61	ERR044939	10	19f	2001-2011	N/A	Carriage	UK	Please see original publication Gladston, RA et al. Vaccines 33. 2015-2021 (2015)
62	ERR044949	5	19F	2001-2011	N/A	Carriage	UK	Please see original publication Gladston, RA et al. Vaccines 33. 2015-2021 (2015)
63	ERR044955	1	19F	2001-2011	N/A	Carriage	UK	Please see original publication Gladston, RA et al. Vaccines 33. 2015-2021 (2015)
64	ERR044960	1	19F	2001-2011	N/A	Carriage	UK	Please see original publication Gladston, RA et al. Vaccines 33. 2015-2021 (2015)
65	ERR044980	3	19A	2001-2011	N/A	Carriage	UK	Please see original publication Gladston, RA et al. Vaccines 33. 2015-2021 (2015)
66	ERR044999	1	19F	2001-2011	N/A	Carriage	UK	Please see original publication Gladston, RA et al. Vaccines 33. 2015-2021 (2015)
67	ERR045002	3	19F	2001-2011	N/A	Carriage	UK	Please see original publication Gladston, RA et al. Vaccines 33. 2015-2021 (2015)
68	ERR045005	7	19A	2001-2011	N/A	Carriage	UK	Please see original publication Gladston, RA et al. Vaccines 33. 2015-2021 (2015)
69	ERR045023	10	19F	2001-2011	N/A	Carriage	UK	Please see original publication Gladston, RA et al. Vaccines 33. 2015-2021 (2015)
70	ERR045029	5	19F	2001-2011	N/A	Carriage	UK	Please see original publication Gladston, RA et al. Vaccines 33. 2015-2021 (2015)
71	ERR045040	1	19F	2001-2011	N/A	Carriage	UK	Please see original publication Gladston, RA et al. Vaccines 33. 2015-2021 (2015)
72	ERR045350	7	19A	2001-2011	N/A	Carriage	UK	Please see original publication Gladston, RA et al. Vaccines 33. 2015-2021 (2015)
73	ERR045352	7	19A	2001-2011	N/A	Carriage	UK	Please see original publication Gladston, RA et al. Vaccines 33. 2015-2021 (2015)
74	ERR045353	7	19A	2001-2011	N/A	Carriage	UK	Please see original publication Gladston, RA et al. Vaccines 33. 2015-2021 (2015)
75	ERR045365	7	19A	2001-2011	N/A	Carriage	UK	Please see original publication Gladston, RA et al. Vaccines 33. 2015-2021 (2015)
76	ERR045390	7	19A	2001-2011	N/A	Carriage	UK	Please see original publication Gladston, RA et al. Vaccines 33. 2015-2021 (2015)
77	ERR045423	1	19A	2001-2011	N/A	Carriage	UK	Please see original publication Gladston, RA et al. Vaccines 33. 2015-2021 (2015)
78	ERR045424	5	19A	2001-2011	N/A	Carriage	UK	Please see original publication Gladston, RA et al. Vaccines 33. 2015-2021 (2015)
79	ERR046058	7	19A	2001-2011	N/A	Carriage	UK	Please see original publication Gladston, RA et al. Vaccines 33. 2015-2021 (2015)
80	ERR046084	7	19A	2001-2011	N/A	Carriage	UK	Please see original publication Gladston, RA et al. Vaccines 33. 2015-2021 (2015)
81	ERR046103	7	19A	2001-2011	N/A	Carriage	UK	Please see original publication Gladston, RA et al. Vaccines 33. 2015-2021 (2015)
82	ERR046107	7	19A	2001-2011	N/A	Carriage	UK	Please see original publication Gladston, RA et al. Vaccines 33. 2015-2021 (2015)
83	ERR046130	7	19A	2001-2011	N/A	Carriage	UK	Please see original publication Gladston, RA et al. Vaccines 33. 2015-2021 (2015)
84	ERR046131	7	19A	2001-2011	N/A	Carriage	UK	Please see original publication Gladston, RA et al. Vaccines 33. 2015-2021 (2015)
85	ERR046134	10	19f	2001-2011	N/A	Carriage	UK	Please see original publication Gladston, RA et al. Vaccines 33. 2015-2021 (2015)
86	ERR046156	7	19A	2001-2011	N/A	Carriage	UK	Please see original publication Gladston, RA et al. Vaccines 33. 2015-2021 (2015)
87	ERR046158	9	19A	2001-2011	N/A	Carriage	UK	Please see original publication Gladston, RA et al. Vaccines 33. 2015-2021 (2015)
88	ERR046159	3	19A	2001-2011	N/A	Carriage	UK	Please see original publication Gladston, RA et al. Vaccines 33. 2015-2021 (2015)
89	ERR046172	7	19A	2001-2011	N/A	Carriage	UK	Please see original publication Gladston, RA et al. Vaccines 33. 2015-2021 (2015)
90	ERR046178	7	19A	2001-2011	N/A	Carriage	UK	Please see original publication Gladston, RA et al. Vaccines 33. 2015-2021 (2015)
91	ERR046208	7	19A	2001-2011	N/A	Carriage	UK	Please see original publication Gladston, RA et al. Vaccines 33. 2015-2021 (2015)
92	ERR047110	10	19A	2001-2011	N/A	Carriage	UK	Please see original publication Gladston, RA et al. Vaccines 33. 2015-2021 (2015)
93	ERR047126	7	19A	2001-2011	N/A	Carriage	UK	Please see original publication Gladston, RA et al. Vaccines 33. 2015-2021 (2015)
94	ERR048222	7	19A	2001-2011	N/A	Carriage	UK	Please see original publication Gladston, RA et al. Vaccines 33. 2015-2021 (2015)
95	ERR048229	7	19A	2001-2011	N/A	Carriage	UK	Please see original publication Gladston, RA et al. Vaccines 33. 2015-2021 (2015)
96	ERR065294	1	19A	2001-2011	I	Carriage	USA	Please see original publication Croucher, N.J et al. Nat. Genet. 45, 656-63 (2013)
97	ERR065299	5	19F	2001-2011	I	Carriage	USA	Please see original publication Croucher, N.J et al. Nat. Genet. 45, 656-63 (2013)
98	ERR065305	7	19A	2001-2011	I	Carriage	USA	Please see original publication Croucher, N.J et al. Nat. Genet. 45, 656-63 (2013)
99	ERR065314	11	19F	2001-2011	S	Carriage	USA	Please see original publication Croucher, N.J et al. Nat. Genet. 45, 656-63 (2013)
100	ERR065317	7	19A	2001-2011	S	Carriage	USA	Please see original publication Croucher, N.J et al. Nat. Genet. 45, 656-63 (2013)
101	ERR065323	7	19A	2001-2011	I	Carriage	USA	Please see original publication Croucher, N.J et al. Nat. Genet. 45, 656-63 (2013)
102	ERR065325	5	19F	2001-2011	I	Carriage	USA	Please see original publication Croucher, N.J et al. Nat. Genet. 45, 656-63 (2013)
103	ERR065328	7	19A	2001-2011	I	Carriage	USA	Please see original publication Croucher, N.J et al. Nat. Genet. 45, 656-63 (2013)
104	ERR065354	4	19F	2001-2011	I	Carriage	USA	Please see original publication Croucher, N.J et al. Nat. Genet. 45, 656-63 (2013)
105	ERR065960	5	19F	2001-2011	I	Carriage	USA	Please see original publication Croucher, N.J et al. Nat. Genet. 45, 656-63 (2013)
106	ERR065973	11	19F	2001-2011	I	Carriage	USA	Please see original publication Croucher, N.J et al. Nat. Genet. 45, 656-63 (2013)
107	ERR067982	1	19A	2001-2011	S	Carriage	USA	Please see original publication Croucher, N.J et al. Nat. Genet. 45, 656-63 (2013)
108	ERR067984	7	19A	2001-2011	I	Carriage	USA	Please see original publication Croucher, N.J et al. Nat. Genet. 45, 656-63 (2013)
109	ERR067998	10	19A	2001-2011	I	Carriage	USA	Please see original publication Croucher, N.J et al. Nat. Genet. 45, 656-63 (2013)
110	ERR067999	11	19F	2001-2011	I	Carriage	USA	Please see original publication Croucher, N.J et al. Nat. Genet. 45, 656-63 (2013)
111	ERR068003	11	19F	2001-2011	I	Carriage	USA	Please see original publication Croucher, N.J et al. Nat. Genet. 45, 656-63 (2013)
112	ERR068008	7	19A	2001-2011	I	Carriage	USA	Please see original publication Croucher, N.J et al. Nat. Genet. 45, 656-63 (2013)
113	ERR068011	7	19A	2001-2011	I	Carriage	USA	Please see original publication Croucher, N.J et al. Nat. Genet. 45, 656-63 (2013)
114	ERR068014	3	19F	2001-2011	I	Carriage	USA	Please see original publication Croucher, N.J et al. Nat. Genet. 45, 656-63 (2013)
115	ERR068017	7	19A	2001-2011	I	Carriage	USA	Please see original publication Croucher, N.J et al. Nat. Genet. 45, 656-63 (2013)
116	ERR068024	7	19A	2001-2011	I	Carriage	USA	Please see original publication Croucher, N.J et al. Nat. Genet. 45, 656-63 (2013)
117	ERR068031	4	19F	2001-2011	I	Carriage	USA	Please see original publication Croucher, N.J et al. Nat. Genet. 45, 656-63 (2013)
118	ERR068035	11	19F	2001-2011	I	Carriage	USA	Please see original publication Croucher, N.J et al. Nat. Genet. 45, 656-63 (2013)
119	ERR068036	11	19F	2001-2011	R	Carriage	USA	Please see original publication Croucher, N.J et al. Nat. Genet. 45, 656-63 (2013)
120	ERR069684	7	19A	2001-2011	I	Carriage	USA	Please see original publication Croucher, N.J et al. Nat. Genet. 45, 656-63 (2013)
121	ERR069692	4	19F	2001-2011	I	Carriage	USA	Please see original publication Croucher, N.J et al. Nat. Genet. 45, 656-63 (2013)
122	ERR069696	7	19A	2001-2011	I	Carriage	USA	Please see original publication Croucher, N.J et al. Nat. Genet. 45, 656-63 (2013)
123	ERR069697	4	19F	2001-2011	I	Carriage	USA	Please see original publication Croucher, N.J et al. Nat. Genet. 45, 656-63 (2013)
124	ERR069698	8	19A	2001-2011	S	Carriage	USA	Please see original publication Croucher, N.J et al. Nat. Genet. 45, 656-63 (2013)
125	ERR069699	11	19F	2001-2011	I	Carriage	USA	Please see original publication Croucher, N.J et al. Nat. Genet. 45, 656-63 (2013)
126	ERR069706	11	19F	2001-2011	S	Carriage	USA	Please see original publication Croucher, N.J et al. Nat. Genet. 45, 656-63 (2013)
127	ERR069714	10	19A	2001-2011	I	Carriage	USA	Please see original publication Croucher, N.J et al. Nat. Genet. 45, 656-63 (2013)
128	ERR069717	7	19A	2001-2011	I	Carriage	USA	Please see original publication Croucher, N.J et al. Nat. Genet. 45, 656-63 (2013)
129	ERR069720	11	19A	2001-2011	S	Carriage	USA	Please see original publication Croucher, N.J et al. Nat. Genet. 45, 656-63 (2013)
130	ERR069723	4	19F	2001-2011	R	Carriage	USA	Please see original publication Croucher, N.J et al. Nat. Genet. 45, 656-63 (2013)
131	ERR069737	5	19F	2001-2011	I	Carriage	USA	Please see original publication Croucher, N.J et al. Nat. Genet. 45, 656-63 (2013)
132	ERR069745	7	19A	2001-2011	S	Carriage	USA	Please see original publication Croucher, N.J et al. Nat. Genet. 45, 656-63 (2013)
133	ERR069753	7	19A	2001-2011	S	Carriage	USA	Please see original publication Croucher, N.J et al. Nat. Genet. 45, 656-63 (2013)
134	ERR069762	11	19F	2001-2011	I	Carriage	USA	Please see original publication Croucher, N.J et al. Nat. Genet. 45, 656-63 (2013)
135	ERR069771	7	19A	2001-2011	S	Carriage	USA	Please see original publication Croucher, N.J et al. Nat. Genet. 45, 656-63 (2013)
136	ERR069776	7	19A	2001-2011	S	Carriage	USA	Please see original publication Croucher, N.J et al. Nat. Genet. 45, 656-63 (2013)
137	ERR069781	7	19A	2001-2011	S	Carriage	USA	Please see original publication Croucher, N.J et al. Nat. Genet. 45, 656-63 (2013)
138	ERR069791	11	19F	2001-2011	I	Carriage	USA	Please see original publication Croucher, N.J et al. Nat. Genet. 45, 656-63 (2013)
139	ERR069792	4	19F	2001-2011	S	Carriage	USA	Please see original publication Croucher, N.J et al. Nat. Genet. 45, 656-63 (2013)
140	ERR069793	11	19F	2001-2011	S	Carriage	USA	Please see original publication Croucher, N.J et al. Nat. Genet. 45, 656-63 (2013)
141	ERR069794	7	19A	2001-2011	S	Carriage	USA	Please see original publication Croucher, N.J et al. Nat. Genet. 45, 656-63 (2013)
142	ERR069796	7	19A	2001-2011	S	Carriage	USA	Please see original publication Croucher, N.J et al. Nat. Genet. 45, 656-63 (2013)
143	ERR069805	7	19A	2001-2011	S	Carriage	USA	Please see original publication Croucher, N.J et al. Nat. Genet. 45, 656-63 (2013)
144	ERR069810	4	19F	2001-2011	I	Carriage	USA	Please see original publication Croucher, N.J et al. Nat. Genet. 45, 656-63 (2013)
145	ERR069817	7	19A	2001-2011	I	Carriage	USA	Please see original publication Croucher, N.J et al. Nat. Genet. 45, 656-63 (2013)
146	ERR069831	7	19A	2001-2011	S	Carriage	USA	Please see original publication Croucher, N.J et al. Nat. Genet. 45, 656-63 (2013)
147	ERR069842	11	19F	2001-2011	S	Carriage	USA	Please see original publication Croucher, N.J et al. Nat. Genet. 45, 656-63 (2013)
148	ERR069843	11	19F	2001-2011	S	Carriage	USA	Please see original publication Croucher, N.J et al. Nat. Genet. 45, 656-63 (2013)
149	ERR124221	8	19A	2001-2011	I	Carriage	USA	Please see original publication Croucher, N.J et al. Nat. Genet. 45, 656-63 (2013)
150	ERR124222	11	19A	2001-2011	S	Carriage	USA	Please see original publication Croucher, N.J et al. Nat. Genet. 45, 656-63 (2013)
151	ERR124233	11	19A	2001-2011	I	Carriage	USA	Please see original publication Croucher, N.J et al. Nat. Genet. 45, 656-63 (2013)
152	ERR124234	7	19A	2001-2011	S	Carriage	USA	Please see original publication Croucher, N.J et al. Nat. Genet. 45, 656-63 (2013)
153	ERR124255	11	19A	2001-2011	S	Carriage	USA	Please see original publication Croucher, N.J et al. Nat. Genet. 45, 656-63 (2013)
154	ERR124269	7	19A	2001-2011	I	Carriage	USA	Please see original publication Croucher, N.J et al. Nat. Genet. 45, 656-63 (2013)
155	ERR124270	7	19A	2001-2011	I	Carriage	USA	Please see original publication Croucher, N.J et al. Nat. Genet. 45, 656-63 (2013)
156	ERR124280	7	19A	2001-2011	MDR	Carriage	USA	Please see original publication Croucher, N.J et al. Nat. Genet. 45, 656-63 (2013)
157	ERR124281	7	19A	2001-2011	MDR	Carriage	USA	Please see original publication Croucher, N.J et al. Nat. Genet. 45, 656-63 (2013)
158	ERR124284	7	19A	2001-2011	MDR	Carriage	USA	Please see original publication Croucher, N.J et al. Nat. Genet. 45, 656-63 (2013)
159	ERR124295	7	19A	2001-2011	MDR	Carriage	USA	Please see original publication Croucher, N.J et al. Nat. Genet. 45, 656-63 (2013)
160	ERR124315	7	19A	2001-2011	MDR	Carriage	USA	Please see original publication Croucher, N.J et al. Nat. Genet. 45, 656-63 (2013)
161	ERR129025	7	19A	2001-2011	R	Carriage	USA	Please see original publication Croucher, N.J et al. Nat. Genet. 45, 656-63 (2013)
162	ERR129028	6	19A	2001-2011	R	Carriage	USA	Please see original publication Croucher, N.J et al. Nat. Genet. 45, 656-63 (2013)
163	ERR129030	6	19A	2001-2011	R	Carriage	USA	Please see original publication Croucher, N.J et al. Nat. Genet. 45, 656-63 (2013)
164	ERR129031	11	19A	2001-2011	R	Carriage	USA	Please see original publication Croucher, N.J et al. Nat. Genet. 45, 656-63 (2013)
165	ERR129036	11	19A	2001-2011	R	Carriage	USA	Please see original publication Croucher, N.J et al. Nat. Genet. 45, 656-63 (2013)
166	ERR129045	5	19F	2001-2011	R	Carriage	USA	Please see original publication Croucher, N.J et al. Nat. Genet. 45, 656-63 (2013)
167	ERR129049	11	19A	2001-2011	I	Carriage	USA	Please see original publication Croucher, N.J et al. Nat. Genet. 45, 656-63 (2013)
168	ERR129050	5	19F	2001-2011	R	Carriage	USA	Please see original publication Croucher, N.J et al. Nat. Genet. 45, 656-63 (2013)
169	ERR129059	7	19A	2001-2011	R	Carriage	USA	Please see original publication Croucher, N.J et al. Nat. Genet. 45, 656-63 (2013)
170	ERR129062	11	19F	2001-2011	R	Carriage	USA	Please see original publication Croucher, N.J et al. Nat. Genet. 45, 656-63 (2013)
171	ERR129063	7	19A	2001-2011	R	Carriage	USA	Please see original publication Croucher, N.J et al. Nat. Genet. 45, 656-63 (2013)
172	ERR129072	7	19A	2001-2011	R	Carriage	USA	Please see original publication Croucher, N.J et al. Nat. Genet. 45, 656-63 (2013)
173	ERR129075	11	19A	2001-2011	R	Carriage	USA	Please see original publication Croucher, N.J et al. Nat. Genet. 45, 656-63 (2013)
174	ERR129078	11	19F	2001-2011	S	Carriage	USA	Please see original publication Croucher, N.J et al. Nat. Genet. 45, 656-63 (2013)
175	ERR129083	6	19A	2001-2011	S	Carriage	USA	Please see original publication Croucher, N.J et al. Nat. Genet. 45, 656-63 (2013)
176	ERR129084	1	19A	2001-2011	S	Carriage	USA	Please see original publication Croucher, N.J et al. Nat. Genet. 45, 656-63 (2013)
177	ERR129094	3	19F	2001-2011	S	Carriage	USA	Please see original publication Croucher, N.J et al. Nat. Genet. 45, 656-63 (2013)
178	ERR129095	3	19F	2001-2011	S	Carriage	USA	Please see original publication Croucher, N.J et al. Nat. Genet. 45, 656-63 (2013)
179	ERR129103	6	19A	2001-2011	S	Carriage	USA	Please see original publication Croucher, N.J et al. Nat. Genet. 45, 656-63 (2013)
180	ERR129105	10	19A	2001-2011	S	Carriage	USA	Please see original publication Croucher, N.J et al. Nat. Genet. 45, 656-63 (2013)
181	ERR129108	7	19A	2001-2011	S	Carriage	USA	Please see original publication Croucher, N.J et al. Nat. Genet. 45, 656-63 (2013)
182	ERR129112	7	19A	2001-2011	S	Carriage	USA	Please see original publication Croucher, N.J et al. Nat. Genet. 45, 656-63 (2013)
183	ERR129118	7	19A	2001-2011	R	Carriage	USA	Please see original publication Croucher, N.J et al. Nat. Genet. 45, 656-63 (2013)
184	ERR129120	7	19A	2001-2011	R	Carriage	USA	Please see original publication Croucher, N.J et al. Nat. Genet. 45, 656-63 (2013)
185	ERR129123	7	19A	2001-2011	S	Carriage	USA	Please see original publication Croucher, N.J et al. Nat. Genet. 45, 656-63 (2013)
186	ERR129136	6	19A	2001-2011	S	Carriage	USA	Please see original publication Croucher, N.J et al. Nat. Genet. 45, 656-63 (2013)
187	ERR129138	6	19A	2001-2011	S	Carriage	USA	Please see original publication Croucher, N.J et al. Nat. Genet. 45, 656-63 (2013)
188	ERR129140	7	19A	2001-2011	S	Carriage	USA	Please see original publication Croucher, N.J et al. Nat. Genet. 45, 656-63 (2013)
189	ERR129142	7	19A	2001-2011	S	Carriage	USA	Please see original publication Croucher, N.J et al. Nat. Genet. 45, 656-63 (2013)
190	ERR129153	7	19A	2001-2011	S	Carriage	USA	Please see original publication Croucher, N.J et al. Nat. Genet. 45, 656-63 (2013)
191	ERR129160	7	19A	2001-2011	S	Carriage	USA	Please see original publication Croucher, N.J et al. Nat. Genet. 45, 656-63 (2013)
192	ERR129170	7	19A	2001-2011	I	Carriage	USA	Please see original publication Croucher, N.J et al. Nat. Genet. 45, 656-63 (2013)
193	ERR129183	7	19A	2001-2011	S	Carriage	USA	Please see original publication Croucher, N.J et al. Nat. Genet. 45, 656-63 (2013)
194	ERR129193	11	19A	2001-2011	S	Carriage	USA	Please see original publication Croucher, N.J et al. Nat. Genet. 45, 656-63 (2013)
195	ERR129195	10	19A	2001-2011	S	Carriage	USA	Please see original publication Croucher, N.J et al. Nat. Genet. 45, 656-63 (2013)
196	ERR129197	7	19A	2001-2011	R	Carriage	USA	Please see original publication Croucher, N.J et al. Nat. Genet. 45, 656-63 (2013)
197	ERR129202	6	19A	2001-2011	R	Carriage	USA	Please see original publication Croucher, N.J et al. Nat. Genet. 45, 656-63 (2013)
198	ERR129206	3	19F	2001-2011	S	Carriage	USA	Please see original publication Croucher, N.J et al. Nat. Genet. 45, 656-63 (2013)
199	ERR129209	7	19A	2001-2011	S	Carriage	USA	Please see original publication Croucher, N.J et al. Nat. Genet. 45, 656-63 (2013)
200	ERR129216	6	19A	2001-2011	S	Carriage	USA	Please see original publication Croucher, N.J et al. Nat. Genet. 45, 656-63 (2013)
201	ERS2708453	9	19A	2008	I	IPD	Australia	3	0	0	N	N	2345	2	13	8	6	25	6	14	58	45	38	24	15	2067025	2037588	1991824	1722247	1388274	64	163696	2070992	39.69	64494	39645	9	19	0
202	ERS2708454	9	19A	2008	I	IPD	Australia	3	0	0	N	N	-	7	13	8	6	4	12	8	58	47	39	26	16	2069218	2040496	1986576	1761575	1404007	63	195595	2072518	39.7	65615	40720	10	20	0
203	ERS2708455	8	19A	2008	I	IPD	Australia	3	0	0	N	N	63	2	5	36	12	17	21	14	72	60	50	32	13	2080127	2055839	1985777	1665212	994556	82	109143	2087425	39.58	43751	29197	15	29	0
204	ERS2708456	3	19A	2008	S	IPD	Australia	3	0	0	N	N	1201	1	5	1	12	17	3	8	78	58	46	26	13	2061124	2021219	1936545	1591560	1113743	90	129366	2069110	39.65	53970	27773	12	25	0
205	ERS2708479	5	19F	2014	S	IPD	Australia	3	0	0	Y	Y	654	18	2	22	16	9	23	14	72	59	51	28	9	2073677	2048002	1992897	1599621	841574	81	186384	2080748	39.54	46014	31719	14	27	0
206	ERS2708457	8	19A	2014	S	IPD	Australia	3	0	0	N	N	63	2	5	36	12	17	21	14	64	54	46	29	13	2086488	2066753	2011523	1698995	1093877	71	155335	2091456	39.56	51236	34446	13	25
207	ERS2708458	7	19A	2014	S	IPD	Australia	3	0	0	N	N	199	8	13	14	4	17	4	14	60	49	37	24	12	2074540	2051624	1963125	1722150	1322029	65	176332	2077764	39.58	81662	33254	8	19	0
208	ERS2708459	11	19F	2014	MDR	IPD	Australia	0	2	0	N	N	271	4	16	19	15	6	20	26	53	47	40	25	16	2049504	2034420	1985526	1694846	1365444	59	213859	2053803	39.67	59867	34550	11	21	0
209	ERS2708471	5	19F	2014	S	IPD	Australia	2	0	0	N	N	3616	18	5	4	1	6	1	8	75	50	42	30	14	2088397	2041156	1984464	1756639	1152015	371	164670	2268805	41.33	54313	28545	14	28	0
210	ERS2708466	5	19F	2014	S	IPD	Australia	N/A	N/A	0	N/A	N	654	18	2	22	16	9	23	14	65	51	47	25	9	2005854	1978264	1949630	1539654	918569	74	186462	2011504	39.56	46666	28103	11	24	0
211	ERS2708460	8	19A	2014	S	IPD	Australia	0	2	0	N	N	63	2	5	36	12	17	21	14	66	53	46	30	15	2085562	2060582	2010755	1731463	1153813	72	109909	2090209	39.57	54265	34734	13	25	0
212	ERS2708472	11	19A	2014	R	IPD	Australia	0	3	0	N	Y	320	4	16	19	15	6	20	1	52	41	38	23	13	2042747	2022602	2003419	1735550	1368750	176	258897	2117381	40.47	71801	33838	9	19	0
213	ERS2708473	11	19A	2014	MDR	IPD	Australia	0	3	0	N	Y	1451	10	16	19	15	6	20	1	52	42	37	23	13	2068846	2048322	2017020	1752363	1386434	56	307478	2071827	39.67	71756	38945	8	17	0
214	ERS2708474	9	19A	2014	S	IPD	Australia	0	3	0	N	Y	2345	2	13	8	6	25	6	14	55	44	36	21	18	2031958	2009687	1955464	1672703	1560510	62	163696	2036837	39.73	69297	50614	10	18	0
215	ERS2708475	7	19A	2014	S	IPD	Australia	0	3	0	N	Y	199	8	13	14	4	17	4	14	59	47	40	25	13	2042466	2016592	1966053	1705805	1276348	65	176357	2046680	39.57	69806	36518	9	20	0
216	ERS2708476	7	19A	2014	S	IPD	Australia	0	3	0	N	Y	416	1	13	14	4	17	51	14	48	40	34	26	14	2021085	2007375	1962136	1837074	1406228	52	381834	2024081	39.72	81195	45016	8	17	0
217	ERS2708467	5	19F	2014	S	IPD	Australia	3	1	0	Y	Y	654	18	2	22	16	9	23	14	73	60	53	31	9	2072566	2048982	2004084	1628690	801154	82	185567	2079390	39.54	44945	28557	15	29	0
218	ERS2708461	11	19A	2014	MDR	IPD	Australia	Not vaccinated	Not vaccinated	0	N	N	320	4	16	19	15	6	20	1	57	50	40	25	14	2032241	2015498	1942957	1660040	1277937	62	300357	2035672	39.76	60088	32512	10	21	0
219	ERS2708477	9	19A	2014	I	IPD	Australia	0	3	0	N	Y	2345	2	13	8	6	25	6	14	58	50	43	25	16	2080390	2059834	2014582	1661746	1364572	65	163636	2084838	39.64	63978	31877	11	22	0
220	ERS2708462	5	19F	2014	S	IPD	Australia	0	3	0	N	Y	654	18	2	22	16	9	23	14	82	64	55	29	7	2084937	2045373	1984964	1538220	677093	99	186384	2096982	39.55	44945	24444	15	31	0
221	ERS2708468	11	19A	2014	MDR	IPD	Australia	0	3	0	Y	Y	320	4	16	19	15	6	20	1	47	41	37	25	14	2028409	2017825	1992047	1773604	1397938	50	307665	2030327	39.76	71135	38310	8	17	0
222	ERS2708463	6	19A	2014	S	IPD	Australia	0	3	0	N	Y	695	16	13	4	4	6	113	18	86	63	58	34	11	2119402	2072249	2039255	1632578	804939	105	108658	2132750	39.59	39628	26797	17	33	0
223	ERS2708464	7	19A	2014	S	IPD	Australia	Not vaccinated	Not vaccinated	0	N	N	667	8	13	14	4	14	4	14	57	46	36	26	13	2030674	2002365	1926323	1736874	1290171	65	179928	2035383	39.57	72118	36263	9	19	0
224	ERS2708469	9	19A	2014	S	IPD	Australia	3	0	0	Y	N	-	7	13	8	6	4	12	8	54	43	41	27	15	2058854	2037591	2024311	1768142	1307683	59	159576	2062026	39.69	69511	35682	11	21	0
226	ERS2708478	3	19A	2014	S	IPD	Australia	0	3	0	N	Y	1201	1	5	1	12	17	3	8	87	42	38	27	16	2069969	2007452	1976882	1767582	1313198	811	158357	2526953	43.76	51779	20307	16	33	0
227	ERS2708465	7	19A	2014	S	IPD	Australia	0	2	0	N	N	419	8	13	14	4	17	1	14	51	44	35	25	13	2040746	2025549	1964038	1789424	1375176	56	170979	2043971	39.58	82626	40218	8	17	0
228	ERS2708470	5	19F	2014	S	IPD	Australia	0	2	0	Y	N	251	18	2	22	1	9	23	14	79	58	52	30	9	2053622	2014300	1979630	1603134	809985	101	187204	2069593	39.49	46472	27210	14	29	0
229	ERS2708480	2	19F	2004	S	IPD	Australia	0	0	0	N	N	66	2	8	2	4	6	1	1	56	46	40	26	11	2018609	2000692	1963460	1735050	1160191	63	192892	2022939	39.65	73154	39088	9	19	0
230	ERS2708481	11	19F	2004	R	IPD	Australia	0	0	1	Y	N	320	4	16	19	15	6	20	1	59	48	43	27	12	2046340	2020778	1990694	1702896	1184251	64	210941	2049848	39.67	60088	32396	10	22	0
231	ERS2708482	2	19F	2004	S	IPD	Australia	0	0	0	N	N	66	2	8	2	4	6	1	1	47	41	36	24	13	2019609	2009112	1977418	1773653	1339636	54	192892	2024366	39.65	79159	45118	8	17	0
232	ERS2708483	10	19F	2004	S	IPD	Australia	0	0	0	N	N	162	7	11	10	1	6	8	14	69	55	45	26	16	2089564	2061731	1989319	1614788	1229964	75	205718	2093498	39.54	57192	30541	13	25	0
233	ERS2708484	2	19F	2004	S	IPD	Australia	0	0	0	N	N	66	2	8	2	4	6	1	1	57	47	40	26	13	2090291	2071522	2027181	1795196	1315211	70	290865	2100422	39.61	73994	39088	9	19	0
234	ERS2708485	11	19F	2004	I	IPD	Australia	N/A	N/A	N/A	Y	N	236	15	16	19	15	6	20	26	58	48	42	28	16	2033583	2010607	1968774	1709980	1292261	65	171721	2038122	39.69	60157	33884	12	23	0
235	ERS2708486	2	19F	2004	S	IPD	Australia	0	0	0	N	N	66	2	8	2	4	6	1	1	57	48	38	28	12	2053777	2037243	1972075	1792636	1229325	67	203258	2060356	39.62	77691	32683	9	20	0
236	ERS2708487	2	19F	2004	S	IPD	Australia	3	0	0	Y	N	66	2	8	2	4	6	1	1	45	39	34	23	12	2024300	2013505	1981605	1788886	1357622	53	193116	2029690	39.64	81141	45899	8	16	0
237	ERS2708488	3	19F	2004	S	IPD	Australia	0	0	0	N	N	9	1	5	4	5	5	1	8	56	43	38	25	13	2044145	2016256	1984230	1759210	1292798	60	264314	2046840	39.55	64244	39660	9	19	0
238	ERS2708489	3	19F	2004	S	IPD	Australia	0	0	0	N	N	-	1	477	4	5	9	3	6	66	52	45	32	14	2062745	2036374	1991582	1782586	1135043	76	157528	2069616	39.64	56853	32291	13	25	0
239	ERS2708490	11	19F	2004	MDR	IPD	Australia	0	0	0	N	N	320	4	16	19	15	6	20	1	57	49	42	28	14	2049097	2030848	1986041	1720753	1237908	65	206135	2054619	39.67	60551	32954	11	22	0
240	ERS2708491	9	19F	2004	I	IPD	Australia	N/A	N/A	N/A	Y	N	339	7	13	8	6	15	26	8	76	60	48	27	13	2104493	2062428	1978459	1581310	1077738	96	210173	2118488	39.61	50155	24551	13	28	0
241	ERS2708492	7	19F	2004	S	IPD	Australia	N/A	N/A	N/A	N/A	N	199	8	13	14	4	17	4	14	62	50	39	27	10	2076215	2051065	1969784	1761414	1167032	67	269570	2079522	39.54	69298	33254	8	20	0
242	ERS2708493	7	19A	2004	S	IPD	Australia	N/A	N/A	N/A	N	N	199	8	13	14	4	17	4	14	56	45	38	26	11	2043826	2017061	1968788	1776912	1246267	63	259600	2048362	39.55	81709	33806	8	19	0
243	ERS2708494	4	19F	2004	S	IPD	Australia	N/A	N/A	N/A	N/A	N	309	8	10	2	5	9	48	6	952	94	47	30	11	3921503	2265575	1959324	1683097	985355	2548	195078	4979133	39.73	3689	1183	148	780	0
244	ERS2708495	3	19F	2004	I	IPD	Australia	0	0	0	N/A	N	1201	1	5	1	12	17	3	8	73	53	46	31	14	2082165	2040346	1992133	1732438	1132631	80	127986	2087149	39.71	55870	32312	13	26	0
245	ERS2708496	5	19A	2004	S	IPD	Australia	0	0	0	N	N	476	18	3	4	18	15	1	14	65	53	44	24	13	2121529	2099109	2032806	1672756	1309741	102	294278	2143419	39.7	68581	28523	10	22	0
246	ERS2708497	2	19F	2004	S	IPD	Australia	0	0	0	N/A	N	66	2	8	2	4	6	1	1	49	43	37	25	12	2018597	2008713	1969902	1757911	1272044	59	192649	2025151	39.63	77691	39088	9	18	0
247	ERS2708498	2	19F	2004	S	IPD	Australia	0	0	0	Y	N	66	2	8	2	4	6	1	1	52	44	38	24	10	2016563	2000536	1963094	1715994	1151236	61	306787	2022584	39.65	69764	43705	8	18	0
248	ERS2708499	7	19F	2004	S	IPD	Australia	N/A	N/A	N/A	N	N	199	8	13	14	4	17	4	14	58	48	39	26	13	2038537	2017570	1953280	1739720	1267759	68	194137	2046478	39.57	69664	36109	9	20	0
249	ERS2708500	1	19F	2004	R	IPD	Australia	0	0	0	N	N	242	15	29	4	21	30	1	14	62	50	41	28	14	2087611	2062726	1995248	1766202	1252144	69	193043	2092167	39.53	62184	32081	11	22	0
250	ERS2708501	2	19A	2004	S	IPD	Australia	0	0	0	Y	N	66	2	8	2	4	6	1	1	44	40	34	24	14	2053716	2045131	2004170	1841473	1467716	53	225939	2059591	39.67	88270	49342	8	16	0
251	ERS2708502	5	19F	2004	S	IPD	Australia	N/A	N/A	N/A	N	N	654	18	2	22	16	9	23	14	73	57	49	28	9	2080093	2050478	1998014	1648920	908086	153	221877	2128158	39.97	46336	28608	13	27	0
252	ERS2708503	5	19F	2004	S	IPD	Australia	0	0	0	N	N	482	18	5	9	1	47	1	6	71	59	47	29	14	2079979	2053119	1969307	1644713	1096920	80	195530	2085653	39.48	50283	30689	13	26	0
253	ERS2708504	7	19A	2008	S	IPD	Australia	3	0	0	N	N	3017	8	11	14	1	17	230	14	53	45	36	27	10	2035587	2016929	1953316	1795792	1190926	60	296990	2040387	39.6	73791	36924	8	18	0
254	ERS2708505	11	19F	2004	R	IPD	Australia	0	0	0	Y	N	352	15	16	19	15	6	20	42	50	42	38	30	13	2042660	2017950	1990785	1837082	1227353	55	186711	2045947	39.76	62791	34549	10	21	0
255	ERS2708506	11	19F	2004	MDR	IPD	Australia	0	0	0	N	N	320	4	16	19	15	6	20	1	59	47	41	27	13	2043347	2016150	1977402	1709760	1228021	69	210407	2050306	39.67	60084	32048	10	22	0
256	ERS2708507	7	19A	2008	S	IPD	Australia	3	0	0	N	N	199	8	13	14	4	17	4	14	54	43	35	25	14	2037964	2014025	1955756	1784092	1398167	58	296369	2040989	39.58	72751	37487	8	18	0
257	ERS2708508	7	19A	2008	I	IPD	Australia	3	0	0	Y	N	649	8	13	1	4	6	4	14	61	51	43	26	12	2035562	2010428	1952213	1660379	1140145	71	150232	2042999	39.57	61180	33022	11	22	0
258	ERS2708509	9	19A	2008	I	IPD	Australia	2	0	0	N	N	2345	2	13	8	6	25	6	14	64	47	39	23	15	2085676	2045711	1988205	1657953	1365280	69	165469	2089442	39.65	64108	33502	10	20	0
259	ERS2708510	1	19A	2008	I	IPD	Australia	3	0	0	N	N	81	4	4	2	4	4	1	1	56	50	44	29	12	2120101	2107078	2066573	1834113	1220513	64	158323	2125925	39.43	73294	35087	10	21	0
260	ERS2708511	11	19F	2004	R	IPD	Australia	0	0	0	Y	N	320	4	16	19	15	6	20	1	56	44	39	26	13	2047677	2019942	1988947	1749595	1303188	63	238313	2052863	39.67	68499	33884	9	20	0
261	ERS2708512	7	19A	2008	I	IPD	Australia	3	0	0	N	N	876	8	13	14	4	6	4	14	68	52	41	32	12	2077201	2037570	1962666	1817753	1100242	76	141811	2082805	39.58	59902	33254	11	24	0
262	ERS2708513	7	19A	2008	I	IPD	Australia	2	0	0	N	N	876	8	13	14	4	6	4	14	68	51	43	30	12	2078464	2041935	1982235	1787922	1139479	77	164169	2084562	39.59	59902	33254	11	23	0
263	ERS2708514	9	19A	2008	MDR	IPD	Australia	N/A	N/A	0	N	N	172	7	13	8	6	25	6	8	58	48	40	25	16	2058663	2028801	1975240	1680685	1362598	118	162820	2094530	39.97	63625	33543	11	22	0
264	ERS2708515	11	19F	2004	MDR	IPD	Australia	0	0	0	N	N	320	4	16	19	15	6	20	1	58	46	39	24	15	2050131	2025290	1980795	1708829	1394943	63	218934	2053152	39.66	68071	34517	9	19	0
265	ERS2708516	8	19A	2008	I	IPD	Australia	3	0	0	N	N	63	2	5	36	12	17	21	14	70	58	46	30	13	2085157	2058513	1969545	1710170	1085447	77	152869	2089804	39.57	51236	31374	13	26	0
266	ERS2708517	3	19A	2008	S	IPD	Australia	3	0	0	N	N	1201	1	5	1	12	17	3	8	56	44	39	28	16	2063752	2039258	2002072	1823373	1361561	62	260912	2068189	39.66	63428	40814	11	21	0
267	ERS2708518	7	19A	2008	I	IPD	Australia	3	0	0	N	N	199	8	13	14	4	17	4	14	54	45	36	27	15	2084455	2065822	1997348	1850454	1444371	57	190970	2086526	39.54	69150	36667	9	18	0
268	ERS2708519	3	19A	2008	S	IPD	Australia	3	0	0	N	N	1201	1	5	1	12	17	3	8	71	55	47	29	13	2056827	2024903	1965962	1650234	1073537	83	225661	2065263	39.66	53674	30836	13	26	0
269	ERS2708520	7	19A	2008	S	IPD	Australia	3	0	0	N	N	416	1	13	14	4	17	51	14	60	42	36	28	16	2075456	2044542	2001579	1874777	1435277	334	283962	2242716	41.33	68845	36778	12	22	0
270	ERS2708521	9	19A	2008	R	IPD	Australia	3	0	0	N	N	2345	2	13	8	6	25	6	14	51	41	34	25	17	2082409	2056426	2010740	1834902	1536518	56	163643	2085982	39.64	69743	46742	9	18	0
271	ERS2708522	8	19A	2008	I	IPD	Australia	3	0	0	N	N	63	2	5	36	12	17	21	14	73	59	50	30	13	2080962	2051324	1986867	1633772	991142	78	109233	2084599	39.57	46407	30092	15	28	0
272	ERS2708523	8	19A	2008	I	IPD	Australia	3	0	0	N	N	63	2	5	36	12	17	21	14	70	57	49	29	14	2083999	2059838	2004258	1656192	1108315	77	120316	2089118	39.59	51236	30092	13	26	0
273	ERS2708524	7	19A	2008	I	IPD	Australia	3	0	0	N	N	199	8	13	14	4	17	4	14	82	62	48	33	11	2035882	1993841	1890482	1631042	808988	91	98459	2041325	39.59	45041	29985	16	30	0
274	ERS2708525	9	19A	2008	I	IPD	Australia	2	0	0	N	N	2345	2	13	8	6	25	6	14	60	46	41	24	17	2078078	2044355	2012693	1678486	1420759	68	163643	2083641	39.66	62969	32250	11	21	0
275	ERS2708526	7	19A	2008	S	IPD	Australia	3	0	0	N	N	416	1	13	14	4	17	51	14	46	40	34	26	14	2020252	2004615	1959065	1830978	1399745	56	366423	2027132	39.74	81264	45014	8	17	0
276	ERS2708527	8	19A	2008	I	IPD	Australia	3	0	0	N	N	63	2	5	36	12	17	21	14	73	60	51	30	13	2084142	2059235	1994669	1634047	1009413	80	151677	2088701	39.57	45829	30092	14	28	0
277	ERS2708528	8	19A	2008	I	IPD	Australia	3	0	0	N	N	63	2	5	36	12	17	21	14	69	56	47	30	16	2082115	2059639	1994480	1705579	1187214	79	120179	2089109	39.58	54355	34730	14	26	0
278	N/A	1	19f	1992	I	ATCC reference	ATCC reference	N/A	N/A	N/A	N/A	N/A	1203	10	41	47	63	6	14	2	49	43	36	25	14	2054895	2041242	1994276	1808236	1401491	57	258778	2059928	39.6	76386	46394	9	17	0
